# Supplementary material for: Analysis of multi-omics differences in left-side and right-side colon cancer
Source: PeerJ. 2021 May 12;9:e11433. doi: 10.7717/peerj.11433 (PMC8123232; doi:10.7717/peerj.11433)
Supplement: Supplemental Information 2 [file peerj-09-11433-s002.xls]

Table S2:Differential expressed gene in LCC and RCC
gene	LCCMean	RCCMean	logFC	pValue	fdr
CFAP74	0.07305085	0.032778452	-1.156153325	6.51E-11	4.25E-09
PLA2G2D	0.517486356	1.277930192	1.3042163	0.003816879	0.014269431
VWA5B1	0.232598507	0.107027604	-1.119858903	0.000176922	0.001204669
SLC30A2	1.704171432	0.724285883	-1.23443931	4.21E-15	9.72E-13
ZNF683	0.332312404	0.844135075	1.344933726	0.00012073	0.000887366
TRNP1	3.051697201	7.4446713	1.286596331	3.67E-10	1.89E-08
FABP3	14.01630374	5.22352723	-1.424009712	0.008595608	0.027108203
GJB5	1.896314454	5.063000349	1.416794366	7.87E-07	1.35E-05
DMBX1	0.187821973	0.450042068	1.260694013	1.75E-06	2.66E-05
AGBL4	0.032111993	0.064664781	1.009867967	1.06E-08	3.40E-07
DMRTA2	0.375741827	0.817464523	1.121414399	0.001167313	0.005547162
SLC1A7	2.062951324	0.97639424	-1.079174091	6.78E-13	7.94E-11
PRKAA2	0.376080739	0.185027505	-1.02330267	1.25E-09	5.40E-08
INSL5	1.393800468	0.100123989	-3.79916446	2.41E-20	2.87E-17
MSH4	0.050345547	0.156269378	1.634099021	0.000110643	0.000823577
GBP4	4.53599204	10.45199884	1.204288856	6.60E-05	0.000544336
GBP5	1.19631036	2.434269121	1.024896956	0.00225924	0.009434836
GFI1	0.870412632	1.799855759	1.048109894	3.97E-08	1.07E-06
MYBPHL	0.66422414	0.200195651	-1.730259524	6.36E-07	1.13E-05
HSD3B2	0.074354783	0.355973266	2.259271446	0.001477952	0.006719632
REG4	102.7123902	278.389901	1.438496652	6.07E-06	7.51E-05
SPRR1A	2.675266201	9.068955905	1.761254012	7.01E-05	0.000571236
SPRR3	0.133277376	3.30314021	4.631334399	7.10E-06	8.61E-05
SPRR1B	0.585680104	5.61822382	3.261929309	0.00214647	0.0090378
PKLR	2.269419258	0.749255846	-1.598792821	7.72E-17	3.47E-14
TTC24	0.034370877	0.086776298	1.336114391	9.47E-05	0.00072713
AIM2	0.866220763	2.043210516	1.238031198	1.60E-05	0.000169286
LMX1A	0.070650303	0.025296301	-1.48176928	1.61E-05	0.000170721
C1orf105	0.452286923	0.197465976	-1.195634186	1.63E-08	4.99E-07
FASLG	0.288374718	0.614984637	1.092605683	6.42E-07	1.14E-05
ANKRD45	0.052459118	0.12346887	1.234881884	1.67E-06	2.55E-05
COLGALT2	0.268508425	0.649474544	1.274305627	1.17E-07	2.65E-06
PLA2G4A	2.542066729	5.116606177	1.009185293	2.94E-07	5.88E-06
RGS13	0.069844715	0.152163469	1.123399191	0.01559583	0.043301899
SLC26A9	0.122488671	0.437696667	1.837283076	1.16E-09	5.02E-08
CTSE	11.04625412	39.27483312	1.830047924	5.85E-08	1.46E-06
GNG4	13.90071253	5.187451994	-1.42206085	5.52E-20	6.07E-17
TRIB2	3.609227202	7.439966525	1.043606166	3.19E-11	2.31E-09
OSR1	0.14975372	0.336579819	1.168356839	1.12E-08	3.57E-07
CAPN14	0.084213098	0.176859323	1.070485729	0.001021089	0.004972938
ABCG8	0.151760904	0.311275021	1.036389632	3.17E-05	0.000296591
EMX1	0.079184966	0.39790652	2.329131081	1.43E-18	1.37E-15
M1AP	0.068803538	0.244398581	1.828681246	0.001808911	0.007919661
REG3G	0.066422536	0.880082828	3.72789459	0.013028627	0.037666806
GNLY	1.473779411	3.417573001	1.213451551	6.14E-05	0.000513314
ST6GAL2	0.948228551	0.24940162	-1.926763995	2.41E-15	6.05E-13
FOXD4L1	0.02577085	0.053366075	1.05018278	4.12E-07	7.90E-06
KCNJ3	0.374261566	0.936741802	1.323604546	5.04E-09	1.76E-07
GCG	2.838065248	0.795310325	-1.835317952	1.13E-05	0.000127466
GAD1	0.282206193	0.650522677	1.204849702	2.67E-13	3.57E-11
DLX1	0.068253031	0.166193685	1.283900544	1.48E-05	0.000158756
HOXD3	0.080628197	0.16652498	1.04638224	3.40E-12	3.03E-10
HOXD1	0.197265969	0.416389332	1.077791013	9.96E-05	0.000756584
ABCA12	0.122727178	0.364778514	1.571565986	0.001191285	0.005636725
CRYBA2	0.160326363	0.704057675	2.134681949	6.93E-05	0.000565566
SLC19A3	2.949244555	1.364583875	-1.111884384	9.35E-14	1.42E-11
SP140	0.336217229	0.709532349	1.077474806	7.13E-06	8.63E-05
UGT1A1	0.054775188	0.167654563	1.613897328	1.75E-06	2.66E-05
RAMP1	8.930128537	22.4287857	1.328598668	4.93E-07	9.16E-06
FAM132B	0.413478568	1.205036076	1.543191881	2.30E-06	3.35E-05
PDCD1	0.642646063	1.307777173	1.025020449	1.44E-05	0.000155426
RTP5	0.011088972	0.028137867	1.343387344	1.47E-05	0.000158342
WNT7A	0.102418717	0.040904289	-1.324155361	6.38E-05	0.000530015
EOMES	0.190930102	0.389541724	1.02873329	7.34E-05	0.000591295
SCN5A	0.155146786	0.063436736	-1.290243375	2.27E-12	2.14E-10
CCK	0.050904169	0.557182601	3.452294479	1.29E-09	5.51E-08
LYZL4	0.022961617	0.052251941	1.186260354	1.44E-05	0.000155426
PRSS50	0.111131588	0.034805785	-1.67486994	0.000174595	0.001191673
CDHR4	0.015929727	0.037615055	1.239588677	0.013315385	0.038324614
SLC38A3	0.582753269	0.1805146	-1.690769668	1.44E-13	2.05E-11
ZNF80	0.023804834	0.048502664	1.026809403	0.002134984	0.009005352
ALDH1L1	1.024211476	2.130896177	1.056946674	0.000141165	0.001004236
CPNE4	0.028343847	0.057177965	1.012423691	2.81E-07	5.67E-06
ACKR4	0.223815244	0.470293397	1.071252778	2.60E-08	7.36E-07
CLDN18	2.699873663	10.09520733	1.902706736	4.61E-06	6.03E-05
FOXL2NB	0.009946063	0.032277533	1.698332901	1.89E-06	2.83E-05
CLSTN2	0.663347465	0.155670869	-2.091265765	1.99E-09	7.88E-08
TM4SF4	1.938486869	5.142141211	1.407438267	3.02E-08	8.44E-07
MME	3.410795951	1.689879068	-1.013188442	1.77E-08	5.33E-07
RARRES1	8.139772222	17.01375105	1.063640921	0.000154357	0.001077711
SOX2	0.649806246	2.075067988	1.67507709	0.000716176	0.003740175
VWA5B2	0.110709402	0.358907439	1.696834073	0.00511589	0.018094476
CAMK2N2	0.218117662	0.608175875	1.479381991	0.000255217	0.001628449
KNG1	0.271489248	0.135198451	-1.005816442	1.53E-09	6.33E-08
DRD5	0.016988917	0.23411386	3.784544524	4.61E-08	1.20E-06
FGFBP2	0.112417436	0.227840076	1.019155714	0.001231929	0.005794524
UGT2B10	0.538548211	0.222075832	-1.278023103	0.014003054	0.039830848
UGT2A3	6.205576124	3.028358974	-1.035028927	0.00014298	0.00101213
UGT2B4	0.111989971	0.507646575	2.180454899	0.004897138	0.017488556
FDCSP	1.577179594	4.982560279	1.659540309	0.014943856	0.041964296
EREG	15.87751574	7.13480048	-1.154040209	6.36E-14	1.01E-11
CXCL13	2.740984342	6.579123129	1.263201226	3.32E-06	4.57E-05
PRDM8	0.545711403	1.146746445	1.07133634	2.67E-08	7.55E-07
DDIT4L	0.589592462	0.26259572	-1.166874679	2.60E-05	0.000254554
TTC29	0.03933227	0.549045706	3.803140905	0.002268841	0.009466635
ANXA10	0.640318923	1.669383369	1.382452752	2.52E-10	1.40E-08
F11	0.066890525	0.029597934	-1.17630541	0.002126026	0.008983465
HSPB3	1.073941533	0.192217801	-2.4821016	1.98E-08	5.79E-07
GZMA	4.532114927	9.420837789	1.055670917	5.50E-06	6.93E-05
FOXD1	0.421180523	1.858386804	2.141540187	3.81E-21	6.05E-18
CKMT2	10.50907496	3.794905781	-1.469499712	3.40E-14	5.87E-12
ACSL6	2.562376966	1.191096843	-1.105192018	4.50E-13	5.70E-11
FSTL4	0.240859447	0.115372624	-1.061890567	6.45E-05	0.000535069
KCTD16	0.104431962	0.037677468	-1.470789395	5.29E-07	9.69E-06
PDE6A	0.205900409	0.101510166	-1.020322477	1.21E-06	1.95E-05
NMUR2	0.228265529	0.756779695	1.729160367	0.000517457	0.002860116
FBLL1	0.369512904	0.163207948	-1.178913435	0.004418325	0.016030861
FOXI1	0.108942993	0.407718119	1.903998663	0.00153005	0.006925667
GABRP	0.733431159	3.307991122	2.173221899	1.29E-10	7.68E-09
SNCB	0.020433	0.042486957	1.056119021	0.017936533	0.04831848
UNC5A	0.125094914	0.415285385	1.731079967	0.000824526	0.004177852
TRIM7	0.487588198	1.756486045	1.848957002	6.00E-10	2.89E-08
OFCC1	0.022176007	0.04625329	1.060556384	1.21E-05	0.000134144
TFAP2A	0.425840342	1.344511556	1.658697619	3.63E-15	8.52E-13
PRL	0.044304853	0.088773145	1.002658567	0.002623064	0.010676077
DPCR1	0.022838844	0.205433212	3.169107919	2.35E-07	4.91E-06
C6orf15	4.809769426	2.301959852	-1.063105063	6.80E-05	0.000558291
LY6G6F	0.425869003	0.194330142	-1.131900034	1.40E-12	1.44E-10
XXbac-BPG32J3.19	12.86206004	4.588110784	-1.487149597	1.10E-17	6.62E-15
LY6G6E	0.463327853	0.191914729	-1.271567976	4.18E-11	2.86E-09
LY6G6D	26.85389912	9.709796327	-1.46761864	1.02E-17	6.61E-15
GPR110	0.122776155	0.346050352	1.494951574	0.000155762	0.001086461
GRIK2	0.036869997	0.090087164	1.288874249	0.001738753	0.007671222
RFX6	0.078866772	0.207359289	1.394643181	0.001514881	0.006863524
ROS1	0.152461027	0.030699788	-2.312139898	6.91E-08	1.69E-06
FABP7	0.012912233	0.061712676	2.256828316	8.76E-06	0.000103177
VNN1	2.009583325	6.437053661	1.679504098	0.007765215	0.025007838
VNN2	0.657167434	1.539656307	1.228275445	0.000187303	0.001265713
GPR126	2.050529132	4.467483943	1.123466304	2.47E-10	1.38E-08
ULBP2	0.7850873	2.628118194	1.743105167	5.72E-13	6.93E-11
PDE10A	0.230988153	0.52276555	1.178345209	0.00016359	0.001130033
CYP2W1	34.68245172	14.13893933	-1.29453199	1.43E-10	8.38E-09
ZNF853	1.944908647	0.947692119	-1.037212047	1.55E-13	2.19E-11
AGR2	225.0222396	458.6383755	1.02728948	6.96E-10	3.26E-08
SP8	0.206114865	0.489197589	1.246968738	0.003709264	0.013947613
TAC1	2.164250417	0.954179593	-1.181534701	0.000673553	0.003549993
NPTX2	15.31489711	6.592297372	-1.216082447	0.013228768	0.038113672
MUC12	16.55104555	6.844253333	-1.273957291	2.63E-16	9.66E-14
MUC17	3.065849969	8.985334204	1.551285066	0.000216527	0.001421544
FEZF1	0.570780445	1.365767591	1.258704192	9.94E-18	6.61E-15
TMEM229A	0.065996634	0.359728173	2.446442797	0.000234748	0.001520226
PAX4	0.050972321	0.29063191	2.511407163	0.010465496	0.031684549
KLRG2	0.849875094	0.385033459	-1.142267005	5.38E-12	4.58E-10
TRPV6	0.040482054	0.238412088	2.558103004	1.97E-13	2.68E-11
NKX3-1	0.296897799	0.604644746	1.02612135	0.000631878	0.00336007
PNMA2	0.561401125	1.215326869	1.114240528	1.75E-09	7.03E-08
DUSP4	4.006499447	11.31963308	1.498413013	1.51E-14	2.84E-12
IDO1	3.504353045	12.1142998	1.789490989	0.003400531	0.01305698
DKK4	4.279861783	11.66098385	1.446053404	0.000618877	0.003305687
SDR16C5	3.406361867	6.965355253	1.031965232	2.02E-05	0.000206872
CA8	0.92392067	2.699866472	1.547047168	2.46E-09	9.49E-08
XKR9	0.455450069	1.11013032	1.28536424	3.12E-08	8.65E-07
SBSPON	2.300783158	4.814388008	1.065227398	8.60E-09	2.84E-07
TG	1.458055722	0.719474927	-1.019029539	3.40E-09	1.25E-07
ELAVL2	0.37512526	0.102779402	-1.867821254	6.63E-27	1.90E-23
ANKRD18B	0.082120036	0.030224534	-1.442014157	0.001163089	0.005534445
CA9	18.66827668	43.3413658	1.215155863	0.000116817	0.000862349
PAX5	0.207942927	0.466088406	1.164416014	5.75E-07	1.04E-05
TMEM252	3.565320601	1.711420788	-1.058837293	3.88E-11	2.66E-09
DAPK1	1.651321698	3.56373155	1.109767462	6.39E-10	3.02E-08
SUSD3	9.350409378	4.483744489	-1.060325463	3.08E-10	1.63E-08
MALRD1	0.270332237	0.57978979	1.100796369	0.001370298	0.006314499
PTF1A	0.451936543	0.194320839	-1.217679589	6.44E-17	3.07E-14
TMEM72	0.53744355	0.248233179	-1.114417272	1.28E-11	9.97E-10
GDF10	2.179841401	0.158150205	-3.784855841	8.05E-11	5.12E-09
FRMPD2	0.006779056	0.013779564	1.023373989	5.05E-05	0.000436501
DRGX	0.061919282	0.406829695	2.715964336	6.23E-09	2.13E-07
OGDHL	0.763695728	0.352880016	-1.113820222	9.50E-11	5.85E-09
PHYHIPL	1.046307713	0.432426812	-1.27477932	1.91E-07	4.12E-06
NEUROG3	0.273231111	1.068371311	1.967219472	2.88E-05	0.000274517
PLA2G12B	6.465963052	3.021779669	-1.097466793	2.64E-10	1.44E-08
HOGA1	0.278151641	0.131108849	-1.085106555	2.83E-10	1.52E-08
ELOVL3	0.137604253	0.284449589	1.047647931	0.007878592	0.025321643
HMX3	0.07197765	0.354201308	2.298948629	1.32E-05	0.000144656
VENTX	2.271889611	1.033763068	-1.13598717	0.014269346	0.040443483
B4GALNT4	4.075347946	1.976579884	-1.043916976	9.29E-08	2.17E-06
MUC6	0.207337506	6.219547237	4.906756539	1.03E-06	1.70E-05
GLYATL2	0.344598524	0.086926855	-1.987042674	5.66E-06	7.09E-05
TCN1	7.629546567	21.98485311	1.52684067	1.36E-07	3.04E-06
MS4A1	0.395340175	0.891161517	1.172592363	0.010575911	0.031929992
CHRM1	0.297366776	0.632226856	1.088198849	1.14E-07	2.59E-06
HRASLS5	0.130870997	0.303576956	1.213916874	0.000981419	0.004815826
RARRES3	19.86097672	40.55991665	1.030118114	1.19E-07	2.68E-06
SLC22A11	0.855994544	0.383334668	-1.158997123	5.01E-13	6.22E-11
SLC22A12	0.016488125	0.007857363	-1.069310164	3.39E-08	9.23E-07
C11orf85	0.015306087	0.036776052	1.264661062	0.007099275	0.023357692
TBX10	3.423893555	1.572253307	-1.122804181	6.01E-10	2.89E-08
WNT11	16.05323109	7.047309286	-1.187719267	1.95E-06	2.91E-05
VSTM5	0.416642541	0.9308337	1.15971329	3.48E-08	9.43E-07
MMP20	0.133782186	0.056609382	-1.240772958	0.000432141	0.002482597
SLN	0.232470149	0.471057174	1.018856703	0.017485513	0.047430737
POU2AF1	0.862753108	1.725597174	1.000076047	7.48E-05	0.000600472
DRD2	1.978805391	0.723488385	-1.451587974	5.57E-10	2.74E-08
HTR3A	0.059062662	0.146655178	1.312109737	0.000716459	0.003740288
CRTAM	0.150353928	0.315793158	1.070617353	4.26E-07	8.13E-06
BARX2	1.201112674	2.569122595	1.096904241	1.84E-08	5.46E-07
LAG3	0.936287158	2.056161815	1.13493083	8.72E-07	1.47E-05
AICDA	0.011699148	0.052208718	2.157887243	0.015317722	0.042703863
KLRK1	0.056950383	0.120750565	1.084252491	1.06E-07	2.44E-06
ERP27	4.505487076	2.043127813	-1.140903622	2.29E-11	1.71E-09
SLCO1B1	0.0455528	0.094900934	1.058882548	0.011046081	0.033043497
OVCH1	0.010839252	0.022932019	1.081098157	0.016688382	0.045777824
AQP2	0.010157509	0.029630382	1.544530613	0.000464441	0.002625957
AQP5	1.273255132	5.183440183	2.025388382	0.00076461	0.003931376
KRT2	0.020429854	0.04483158	1.133836491	0.002709313	0.010937456
HOXC11	0.257216542	0.821567128	1.67539503	2.39E-09	9.30E-08
HOXC10	0.062495917	0.463673137	2.891274306	7.89E-23	1.88E-19
HOXC6	0.144526023	1.054916762	2.867727975	9.27E-36	1.32E-31
HOXC9	0.089848513	0.457750301	2.348994302	1.83E-32	8.70E-29
HOXC8	0.059077051	0.342108985	2.533786282	1.86E-30	6.65E-27
HOXC4	0.163907925	0.563408021	1.781294491	5.96E-19	6.09E-16
HOXC5	0.007970649	0.037455837	2.232421411	5.65E-11	3.76E-09
NXPH4	1.53110127	6.442944908	2.07315055	3.07E-05	0.000288493
WIF1	4.525674476	0.796602867	-2.50620024	2.00E-15	5.29E-13
IFNG	0.209980445	0.424581264	1.015785729	0.001813754	0.007938436
MYRFL	0.132382708	0.398964547	1.591545857	1.64E-08	4.99E-07
SLC17A8	0.007796772	0.016748559	1.1030882	0.003169835	0.012332306
NR1H4	0.141045508	0.575254441	2.028039495	1.79E-08	5.35E-07
HRK	0.013859463	0.039330495	1.504776961	0.00333712	0.012861853
HCAR1	0.775176268	0.366528547	-1.080598836	1.62E-09	6.63E-08
FZD10	3.68587523	1.805548444	-1.029570106	0.00030966	0.00190608
RIMBP2	0.248079691	0.503863254	1.022228612	0.014413366	0.040785293
GJB6	0.081753431	0.224524922	1.457524412	0.003727528	0.013993155
ATP12A	0.439553756	0.171313197	-1.359403322	0.000268268	0.001692832
WASF3	1.502929577	0.683629417	-1.136491027	4.58E-10	2.30E-08
MTUS2	0.030808892	0.063094336	1.03416371	0.001725126	0.007634656
CCDC169	0.047392721	0.018060929	-1.391793416	0.000214288	0.001411377
ARL11	2.092218888	0.909040095	-1.20261796	6.67E-12	5.55E-10
PCDH8	0.055659613	0.024491693	-1.184338389	5.13E-06	6.56E-05
SLITRK6	1.577282209	3.68529522	1.224339383	2.19E-05	0.000220833
CLDN10	0.537042076	0.081483067	-2.720462942	5.82E-07	1.05E-05
HS6ST3	0.011859526	0.039664219	1.74179176	0.003772735	0.014144296
SLC15A1	1.610289289	0.78679361	-1.033262746	3.07E-16	1.07E-13
ZIC5	0.302841977	0.989590334	1.708266218	4.79E-12	4.10E-10
ZIC2	1.22220253	3.193392212	1.385606383	1.27E-10	7.61E-09
SLC39A2	5.264763753	2.276910687	-1.209291092	8.49E-07	1.44E-05
GZMH	1.250910427	2.667840839	1.092694112	3.72E-05	0.000339805
FOXG1	0.11104431	0.05251502	-1.08033345	0.002010549	0.008581743
PAX9	0.251083606	0.598770467	1.253835232	4.99E-21	7.13E-18
SLC25A21	0.064353445	0.175182367	1.444768277	4.38E-12	3.80E-10
MIA2	0.027903128	0.05828845	1.062783186	3.84E-07	7.45E-06
RP11-407N17.3	0.005684213	0.013925026	1.29264742	4.76E-06	6.18E-05
VRTN	0.060848491	0.131279997	1.109353713	0.005893768	0.020180159
ISM2	1.040718586	0.457505008	-1.18572057	1.25E-05	0.000137992
TCL1A	0.201686725	0.592750954	1.555309952	0.003415972	0.013102194
GOLGA6L2	0.089974827	0.022190219	-2.019597538	9.19E-10	4.13E-08
CHRFAM7A	0.01795619	0.03670018	1.031305915	7.32E-08	1.77E-06
CHRNA7	0.08309158	0.233040005	1.487803446	5.13E-08	1.31E-06
CYP1A1	0.04459225	0.253407009	2.506591535	0.005745459	0.019777159
ANPEP	14.64888756	38.90624795	1.409210746	0.010690947	0.032203465
SYNGR3	0.770590217	1.553482556	1.011470266	0.003236011	0.012532967
ABCA3	1.186114157	2.396340691	1.014590164	9.67E-06	0.000111927
CIITA	1.058193974	2.336431845	1.142702847	5.69E-05	0.000481305
ZG16	32.22072519	9.813203862	-1.715192829	0.000199433	0.00133381
CES1	11.79423187	5.80291099	-1.023232758	2.13E-06	3.14E-05
CHST6	0.274539618	0.56385619	1.038312897	0.00392951	0.014601889
HSD17B2	1.15928248	2.356914534	1.023667298	0.000228398	0.001489901
FOXC2	0.63326279	0.258927592	-1.290255602	0.007026336	0.023187604
CA5A	0.016580091	0.008244129	-1.008012855	3.36E-07	6.62E-06
SLC22A31	1.755487392	0.258213712	-2.765234117	0.000284741	0.001781062
BHLHA9	0.278602204	0.128159764	-1.120263275	5.84E-14	9.60E-12
SMTNL2	1.147237143	0.570427653	-1.00804781	6.43E-09	2.17E-07
ALOXE3	0.055204059	0.126797488	1.199679915	6.91E-07	1.21E-05
RP11-385D13.1	0.014063075	0.03396549	1.272157559	4.98E-05	0.000431826
PIPOX	3.075746388	1.038836563	-1.565967853	5.94E-11	3.94E-09
SLC6A4	1.002041065	0.411001339	-1.285726634	1.30E-14	2.55E-12
SPACA3	1.313139616	0.567047995	-1.211477558	1.18E-12	1.26E-10
CCL5	8.54890637	17.96232928	1.071162667	4.75E-08	1.23E-06
C17orf78	0.529824254	1.302253688	1.297424731	0.002083782	0.008841542
NEUROD2	0.012683546	0.036213828	1.513582497	0.01022817	0.031110957
TCAP	1.104750116	0.344225666	-1.682293505	0.012162089	0.035556281
KRT23	35.39626176	15.7761251	-1.165854107	1.35E-09	5.70E-08
KRT40	1.925329068	0.742535183	-1.374573755	5.92E-06	7.37E-05
KRT16	0.69593988	3.033112977	2.123764649	0.01383839	0.039459136
PYY	2.502395561	0.559469149	-2.161179375	7.55E-07	1.31E-05
HOXB2	1.583761604	3.52338246	1.153605897	7.18E-07	1.25E-05
PRAC1	85.73690013	5.025939359	-4.092451087	2.76E-34	1.97E-30
PRAC2	4.10412731	1.825971749	-1.16841104	3.08E-09	1.15E-07
HOXB13	11.25527862	3.797205394	-1.567591828	6.43E-13	7.60E-11
DLX3	1.239425105	0.478697944	-1.372483582	6.13E-10	2.93E-08
LPO	0.206188949	0.083174059	-1.309761474	2.22E-10	1.25E-08
CA4	8.774552108	4.297386692	-1.029865885	7.47E-06	8.98E-05
CACNG4	2.212505659	0.999472403	-1.146442507	3.28E-08	9.01E-07
BTBD17	0.016571731	0.059238369	1.83780763	0.01022595	0.031110957
FADS6	0.530990493	0.17122891	-1.632759725	6.07E-14	9.87E-12
APCDD1	27.3148113	11.28553041	-1.27520923	5.53E-11	3.69E-09
GREB1L	0.180927573	0.082136724	-1.139312969	0.000430056	0.002474598
MEP1B	0.182862169	0.567875946	1.634819163	9.42E-06	0.000109309
NOL4	0.038007252	0.08844856	1.218563928	0.000625658	0.003334434
RAB27B	1.180472821	2.943269502	1.318054824	3.39E-13	4.37E-11
SERPINB5	11.97044783	25.76549989	1.105963457	5.26E-08	1.33E-06
HMSD	0.054426719	0.180935564	1.733089042	3.73E-08	1.01E-06
CNDP1	0.043509023	0.100153041	1.202819706	0.000205821	0.001369226
ONECUT3	0.115663614	0.892830295	2.9484509	4.31E-08	1.14E-06
AMH	0.968724607	2.194616071	1.17981008	1.05E-08	3.35E-07
TNFSF9	3.68651571	7.93592449	1.106140393	1.20E-06	1.93E-05
FCER2	0.168493951	0.379531012	1.171520975	0.003166996	0.012332306
CYP4F8	0.12663382	0.057889717	-1.129283759	0.006615289	0.022109197
CYP4F2	4.788996336	2.083314198	-1.200842894	2.74E-09	1.04E-07
BST2	49.93742952	107.1231733	1.101077136	8.48E-11	5.34E-09
ZNF492	0.077810776	0.023633506	-1.719136264	0.014506121	0.040968403
SLC7A10	0.205189758	0.084057808	-1.287504972	4.50E-06	5.88E-05
APLP1	0.317130366	0.690945446	1.123495779	0.002768559	0.011113877
CXCL17	0.541258643	2.496455758	2.205491276	6.30E-07	1.13E-05
CEACAM8	0.443329977	0.182354855	-1.281632308	5.31E-07	9.71E-06
ZNF285	0.271128106	0.131694957	-1.041774571	1.48E-09	6.15E-08
CEACAM20	0.019830928	0.062627822	1.659051529	0.006643389	0.022184451
IZUMO2	0.461070233	0.200325474	-1.202640636	1.01E-10	6.18E-09
NAPSA	0.525109872	0.252247224	-1.057780924	0.000740524	0.003837893
KLK10	10.00076226	21.22554099	1.085691358	2.24E-05	0.00022531
KLK11	2.737676088	5.660108793	1.047878021	0.000418839	0.002422727
KLK14	0.290592355	0.643878706	1.147792188	0.000153639	0.001074272
NKG7	3.889569345	8.146553892	1.06657948	5.36E-06	6.77E-05
ZNF880	1.52106579	0.668068477	-1.187014664	8.12E-16	2.42E-13
ZNF813	1.164998415	0.470878132	-1.306902363	2.32E-16	8.96E-14
KIR2DL3	0.010492824	0.025338501	1.271928154	0.000759229	0.003914969
KIR2DL4	0.133945663	0.322849005	1.26921171	1.91E-07	4.12E-06
KIR3DL2	0.012917471	0.041143137	1.671328101	0.001031561	0.005017108
NCR1	0.04906876	0.112103994	1.19196096	2.39E-05	0.000237483
TNNT1	1.346498194	3.224530655	1.25987689	8.77E-10	3.97E-08
ZSCAN4	0.0194559	0.048441377	1.316032166	0.000217244	0.001424657
RSPO4	0.371669597	0.176344325	-1.075625533	0.00567253	0.01960636
INSM1	0.265323203	1.304846632	2.298057495	0.00014366	0.001014916
DUSP15	1.295352273	0.508183283	-1.34992367	5.76E-10	2.81E-08
FAM83C	0.198173706	0.049918695	-1.989113432	1.21E-08	3.83E-07
CNBD2	0.141403245	0.041026646	-1.785182121	5.72E-08	1.44E-06
NNAT	8.981041305	1.385128569	-2.696862833	0.000960864	0.00472794
VSTM2L	4.374922888	1.437185147	-1.606011657	9.62E-09	3.13E-07
R3HDML	2.241827024	0.883522745	-1.343335785	9.98E-16	2.91E-13
SEMG1	0.178467955	1.760309339	3.302092015	9.19E-09	3.01E-07
WFDC13	0.164343974	0.074374268	-1.143843089	0.000164586	0.001136368
TNNC2	27.28877261	12.23507138	-1.157284989	1.16E-14	2.34E-12
ZNF334	0.515064611	0.19553769	-1.397306702	0.000425894	0.00245651
SLC13A3	2.794707851	0.923882703	-1.596915874	1.29E-12	1.35E-10
KCNG1	0.611403075	0.239620806	-1.351370627	5.10E-09	1.78E-07
PHACTR3	0.771242218	0.36374331	-1.084263311	1.58E-12	1.56E-10
CDH26	0.249295683	0.08722241	-1.515087133	6.35E-12	5.31E-10
CLDN8	1.098759437	0.118266685	-3.215759922	3.02E-14	5.26E-12
PCP4	5.607573201	1.916500652	-1.548902059	2.84E-11	2.10E-09
TFF2	5.642148658	36.89317553	2.709037389	0.003593358	0.013618188
TFF1	164.0771653	415.0340797	1.338855333	0.013095214	0.037820331
AIRE	0.504655878	0.044711396	-3.496585457	8.81E-08	2.07E-06
RIMBP3	0.014526609	0.030224245	1.057008293	1.15E-05	0.000129278
LRRC74B	0.004439745	0.009710244	1.12903076	0.00131712	0.00613171
PLA2G3	0.601539402	1.317749482	1.131344981	2.22E-05	0.000223777
SYN3	0.960554964	0.339832752	-1.499043266	3.85E-14	6.56E-12
PNPLA3	0.269256069	0.708042037	1.394856153	7.24E-15	1.52E-12
GPR143	5.071245476	2.503638382	-1.018313911	9.99E-15	2.04E-12
GRPR	0.816908145	0.307655459	-1.408858274	7.07E-09	2.36E-07
MAGEB17	3.628124285	1.012037298	-1.841961417	3.47E-11	2.44E-09
MAP7D2	4.209199347	1.752018748	-1.264527624	2.20E-15	5.73E-13
ARX	0.08368534	0.359275572	2.102044027	1.19E-11	9.32E-10
PCSK1N	7.267674382	2.675385434	-1.441747032	2.22E-12	2.11E-10
CITED1	0.628427073	1.350672168	1.103860311	1.53E-06	2.39E-05
NXF3	0.165760382	1.617152315	3.286284431	3.23E-10	1.70E-08
BEX2	5.934991989	2.893993078	-1.036184611	7.41E-10	3.43E-08
MUM1L1	0.143254266	0.062942743	-1.186466137	0.014949399	0.041971618
XPNPEP2	6.932639532	2.921295936	-1.246796233	9.04E-12	7.30E-10
CCDC160	0.022460396	0.116952975	2.380473291	0.000263757	0.001668788
SLITRK2	0.00844119	0.017755954	1.072784632	0.003479313	0.013291663
