# Supplementary material for: Analysis of multi-omics differences in left-side and right-side colon cancer
Source: PeerJ. 2021 May 12;9:e11433. doi: 10.7717/peerj.11433 (PMC8123232; doi:10.7717/peerj.11433)
Supplement: Supplemental Information 3 [file peerj-09-11433-s003.xls]

Table S3:GO enrichment results of differentially expressed genes in LCC and RCC
Category	Term	Count	%	PValue	Genes	List Total	Pop Hits	Pop Total	Fold Enrichment	Bonferroni	Benjamini	FDR
GOTERM_BP_DIRECT	GO:0008306~associative learning	7	1.983002833	3.30E-06	NEUROD2, CHRNA7, CHRFAM7A, NPTX2, DRD2, TAC1, DRD5	303	24	16792	16.16391639	0.005159278	0.005172625	0.005159429
GOTERM_BP_DIRECT	GO:0050482~arachidonic acid secretion	6	1.699716714	5.84E-05	PLA2G2D, PLA2G12B, PLA2G3, PLA2G4A, NMUR2, DRD2	303	24	16792	13.85478548	0.0875464	0.045807684	0.045690827
GOTERM_BP_DIRECT	GO:0009952~anterior/posterior pattern specification	9	2.549575071	9.41E-05	HOXC5, HOXC4, HOXB2, HOXD3, HOXC9, HOXC8, HOXC11, HOXC10, HOXC6	303	80	16792	6.234653465	0.137198468	0.049187882	0.049062402
GOTERM_BP_DIRECT	GO:0006811~ion transport	10	2.83286119	4.85E-04	SLCO1B1, GABRP, CLDN10, SLC15A1, CHRNA7, CHRFAM7A, HTR3A, SLC17A8, SLC26A9, SLC1A7	303	127	16792	4.363711962	0.532622322	0.169566964	0.169134396
GOTERM_BP_DIRECT	GO:0006959~humoral immune response	7	1.983002833	5.41E-04	BST2, IFNG, AIRE, POU2AF1, PAX5, PDCD1, MS4A1	303	57	16792	6.805859533	0.571756843	0.169566964	0.169134396
GOTERM_BP_DIRECT	GO:0007586~digestion	7	1.983002833	9.25E-04	PYY, SLC15A1, MEP1B, UGT1A1, TFF2, TFF1, CTSE	303	63	16792	6.157682435	0.765808987	0.214089872	0.213543724
GOTERM_BP_DIRECT	GO:0010628~positive regulation of gene expression	14	3.966005666	9.56E-04	TFAP2A, ZNF683, FOXD1, CITED1, OSR1, ARX, SLC6A4, WNT11, IFNG, AGR2, HOXD3, SLC26A9, AMH, NKX3-1	303	262	16792	2.961328194	0.776723803	0.214089872	0.213543724
GOTERM_BP_DIRECT	GO:0031424~keratinization	6	1.699716714	0.00165521	SPRR3, KRT16, KRT2, ABCA12, SPRR1A, SPRR1B	303	48	16792	6.927392739	0.925541924	0.304748665	0.303971245
GOTERM_BP_DIRECT	GO:0006730~one-carbon metabolic process	5	1.416430595	0.00194355	ALDH1L1, CA5A, CA4, CA9, CA8	303	30	16792	9.236523652	0.952662475	0.304748665	0.303971245
GOTERM_BP_DIRECT	GO:0048706~embryonic skeletal system development	5	1.416430595	0.00194355	DLX1, WNT11, HOXD1, HOXC5, HOXC6	303	30	16792	9.236523652	0.952662475	0.304748665	0.303971245
GOTERM_BP_DIRECT	GO:0006816~calcium ion transport	7	1.983002833	0.002451805	SLN, TRPV6, CCL5, CHRNA7, NMUR2, CHRFAM7A, RAMP1	303	76	16792	5.10439465	0.978702178	0.349493624	0.348602059
GOTERM_BP_DIRECT	GO:0042493~response to drug	14	3.966005666	0.003560011	EMX1, ABCG8, UGT1A1, GAD1, ABCA3, PAX4, SLC6A4, SLC22A12, FABP3, IFNG, CYP1A1, CA9, AMH, DRD2	303	304	16792	2.552197325	0.996272645	0.465174721	0.463988051
GOTERM_BP_DIRECT	GO:0008544~epidermis development	7	1.983002833	0.00429005	SPRR3, KRT16, KRT2, GJB5, HOXB13, SPRR1A, SPRR1B	303	85	16792	4.563929334	0.998818853	0.51744608	0.516126064
GOTERM_BP_DIRECT	GO:0006355~regulation of transcription, DNA-templated	42	11.898017	0.004751513	PRDM8, DLX1, HMX3, CIITA, DLX3, PRKAA2, ZNF492, CITED1, AIRE, HOXD1, GFI1, SP140, MYRFL, HOXB13, ELAVL2, HOXC10, SOX2, ZNF80, HOXC4, HOXC9, DRGX, VENTX, NKX3-1, ZNF683, BHLHA9, ZNF880, EMX1, IZUMO2, ZNF285, PAX4, PAX5, DMRTA2, POU2AF1, ZNF813, TRNP1, ZSCAN4, SP8, HOXB2, HOXD3, PTF1A, ZNF334, NEUROG3	303	1504	16792	1.547609016	0.999429005	0.532169497	0.530811921
GOTERM_BP_DIRECT	GO:0009813~flavonoid biosynthetic process	4	1.133144476	0.005233427	UGT2B10, UGT1A1, UGT2B4, UGT2A3	303	20	16792	11.08382838	0.999732813	0.547067522	0.545671942
GOTERM_BP_DIRECT	GO:0021796~cerebral cortex regionalization	3	0.849858357	0.006377772	EOMES, EMX1, DMRTA2	303	7	16792	23.75106082	0.999956046	0.625021627	0.623427184
GOTERM_BP_DIRECT	GO:0052696~flavonoid glucuronidation	4	1.133144476	0.006884985	UGT2B10, UGT1A1, UGT2B4, UGT2A3	303	22	16792	10.07620762	0.999980263	0.635038623	0.633418626
GOTERM_BP_DIRECT	GO:0007420~brain development	10	2.83286119	0.007567144	EOMES, DMBX1, HMX3, DMRTA2, CITED1, ZIC2, FOXG1, NNAT, SLC17A8, SLC38A3	303	190	16792	2.916796943	0.99999328	0.659182338	0.65750075
GOTERM_BP_DIRECT	GO:0006690~icosanoid metabolic process	3	0.849858357	0.008403146	CYP4F2, PLA2G4A, CYP4F8	303	8	16792	20.78217822	0.999998207	0.690925452	0.689162887
GOTERM_BP_DIRECT	GO:0009954~proximal/distal pattern formation	4	1.133144476	0.008812825	DLX1, SP8, HOXC11, HOXC10	303	24	16792	9.236523652	0.999999062	0.690925452	0.689162887
GOTERM_BP_DIRECT	GO:0070234~positive regulation of T cell apoptotic process	3	0.849858357	0.010676485	CCL5, PDCD1, IDO1	303	9	16792	18.4730473	0.999999951	0.785859957	0.783855213
GOTERM_BP_DIRECT	GO:0031018~endocrine pancreas development	4	1.133144476	0.011026096	RFX6, PAX4, INSM1, NEUROG3	303	26	16792	8.526021833	0.999999972	0.785859957	0.783855213
GOTERM_BP_DIRECT	GO:0001656~metanephros development	4	1.133144476	0.012242054	FOXC2, CITED1, HOXC11, NKX3-1	303	27	16792	8.210243247	0.999999996	0.834588759	0.832459706
GOTERM_BP_DIRECT	GO:0048149~behavioral response to ethanol	3	0.849858357	0.015929264	CHRNA7, CHRFAM7A, DRD2	303	11	16792	15.11431143	1	0.955491082	0.953053605
GOTERM_BP_DIRECT	GO:0006644~phospholipid metabolic process	5	1.416430595	0.01603395	PLA2G2D, PLA2G12B, RARRES3, PLA2G3, PLA2G4A	303	54	16792	5.131402029	1	0.955491082	0.953053605
GOTERM_BP_DIRECT	GO:0007267~cell-cell signaling	11	3.116147309	0.016937313	BST2, PYY, CCL5, PCDH8, TNFSF9, NMUR2, FASLG, CXCL13, AMH, TAC1, EREG	303	254	16792	2.400041579	1	0.955491082	0.953053605
GOTERM_BP_DIRECT	GO:0015711~organic anion transport	3	0.849858357	0.018890449	SLCO1B1, SLC22A31, SLC22A11	303	12	16792	13.85478548	1	0.955491082	0.953053605
GOTERM_BP_DIRECT	GO:0045744~negative regulation of G-protein coupled receptor protein signaling pathway	3	0.849858357	0.018890449	RGS13, CCL5, KLK14	303	12	16792	13.85478548	1	0.955491082	0.953053605
GOTERM_BP_DIRECT	GO:0019725~cellular homeostasis	3	0.849858357	0.018890449	SLC22A12, MUC17, ABCA12	303	12	16792	13.85478548	1	0.955491082	0.953053605
GOTERM_BP_DIRECT	GO:0043616~keratinocyte proliferation	3	0.849858357	0.018890449	SDR16C5, KRT2, EREG	303	12	16792	13.85478548	1	0.955491082	0.953053605
GOTERM_BP_DIRECT	GO:0021846~cell proliferation in forebrain	3	0.849858357	0.018890449	FABP7, ARX, WNT7A	303	12	16792	13.85478548	1	0.955491082	0.953053605
GOTERM_BP_DIRECT	GO:0006366~transcription from RNA polymerase II promoter	17	4.815864023	0.023543001	TFAP2A, FOXC2, DLX3, FOXD1, AIRE, ONECUT3, FOXI1, PAX5, BARX2, HOXC11, SOX2, NEUROD2, RFX6, POU2AF1, PAX9, PTF1A, NEUROG3	303	513	16792	1.836501779	1	1	0.998085514
GOTERM_BP_DIRECT	GO:0002009~morphogenesis of an epithelium	3	0.849858357	0.025438641	KRT16, CA9, SERPINB5	303	14	16792	11.87553041	1	1	0.998085514
GOTERM_BP_DIRECT	GO:0006874~cellular calcium ion homeostasis	6	1.699716714	0.026232587	CCL5, CHRNA7, CHRFAM7A, GRIK2, DRD2, DRD5	303	93	16792	3.575428511	1	1	0.998085514
GOTERM_BP_DIRECT	GO:0007271~synaptic transmission, cholinergic	4	1.133144476	0.028526627	CHRM1, CHRNA7, CHRFAM7A, HTR3A	303	37	16792	5.991258585	1	1	0.998085514
GOTERM_BP_DIRECT	GO:0045597~positive regulation of cell differentiation	4	1.133144476	0.028526627	EOMES, SOX2, PAX4, INSM1	303	37	16792	5.991258585	1	1	0.998085514
GOTERM_BP_DIRECT	GO:0032496~response to lipopolysaccharide	8	2.266288952	0.02901214	UGT1A1, CITED1, GJB6, CYP1A1, FASLG, CXCL13, TAC1, IDO1	303	164	16792	2.703372776	1	1	0.998085514
GOTERM_BP_DIRECT	GO:0007631~feeding behavior	4	1.133144476	0.030570781	PYY, NMUR2, GCG, DRD2	303	38	16792	5.833593886	1	1	0.998085514
GOTERM_BP_DIRECT	GO:0001756~somitogenesis	4	1.133144476	0.032689992	FOXC2, PCDH8, TCAP, NKX3-1	303	39	16792	5.684014555	1	1	0.998085514
GOTERM_BP_DIRECT	GO:0052695~cellular glucuronidation	3	0.849858357	0.0327657	UGT1A1, UGT2B4, UGT2A3	303	16	16792	10.39108911	1	1	0.998085514
GOTERM_BP_DIRECT	GO:0001988~positive regulation of heart rate involved in baroreceptor response to decreased systemic arterial blood pressure	2	0.566572238	0.03564711	CHRNA7, CHRFAM7A	303	2	16792	55.41914191	1	1	0.998085514
GOTERM_BP_DIRECT	GO:0002302~CD8-positive, alpha-beta T cell differentiation involved in immune response	2	0.566572238	0.03564711	EOMES, IFNG	303	2	16792	55.41914191	1	1	0.998085514
GOTERM_BP_DIRECT	GO:0007218~neuropeptide signaling pathway	6	1.699716714	0.035674519	PYY, PCSK1N, GPR143, NXPH4, NMUR2, TAC1	303	101	16792	3.292226252	1	1	0.998085514
GOTERM_BP_DIRECT	GO:0000122~negative regulation of transcription from RNA polymerase II promoter	21	5.949008499	0.036550299	EOMES, TFAP2A, ZNF683, DLX1, FOXC2, CIITA, OSR1, GFI1, ARX, NR1H4, PAX4, FASLG, PAX5, BARX2, SOX2, DMBX1, IFNG, INSM1, FEZF1, HOXC8, NEUROG3	303	720	16792	1.616391639	1	1	0.998085514
GOTERM_BP_DIRECT	GO:0036148~phosphatidylglycerol acyl-chain remodeling	3	0.849858357	0.040808156	PLA2G2D, PLA2G3, PLA2G4A	303	18	16792	9.236523652	1	1	0.998085514
GOTERM_BP_DIRECT	GO:0045954~positive regulation of natural killer cell mediated cytotoxicity	3	0.849858357	0.040808156	LAG3, KLRK1, CRTAM	303	18	16792	9.236523652	1	1	0.998085514
GOTERM_BP_DIRECT	GO:0045089~positive regulation of innate immune response	3	0.849858357	0.040808156	GBP5, CCL5, EREG	303	18	16792	9.236523652	1	1	0.998085514
GOTERM_BP_DIRECT	GO:0061436~establishment of skin barrier	3	0.849858357	0.040808156	KRT16, ABCA12, ALOXE3	303	18	16792	9.236523652	1	1	0.998085514
GOTERM_BP_DIRECT	GO:0006955~immune response	14	3.966005666	0.041305919	SBSPON, CIITA, AIRE, GZMA, FASLG, CXCL13, KIR2DL3, GZMH, AIM2, IFNG, CCL5, ACKR4, TNFSF9, CEACAM8	303	421	16792	1.842916833	1	1	0.998085514
GOTERM_BP_DIRECT	GO:0015701~bicarbonate transport	4	1.133144476	0.04439672	CA5A, CA4, CA9, SLC26A9	303	44	16792	5.03810381	1	1	0.998085514
GOTERM_BP_DIRECT	GO:0030216~keratinocyte differentiation	5	1.416430595	0.048048234	SPRR3, KRT16, SPRR1A, SPRR1B, EREG	303	76	16792	3.645996179	1	1	0.998085514
GOTERM_BP_DIRECT	GO:0009615~response to virus	6	1.699716714	0.048519665	BST2, IFNG, BTBD17, CCL5, CYP1A1, SPACA3	303	110	16792	3.022862286	1	1	0.998085514
GOTERM_BP_DIRECT	GO:0030101~natural killer cell activation	3	0.849858357	0.049506052	NCR1, KLRK1, ULBP2	303	20	16792	8.312871287	1	1	0.998085514
GOTERM_BP_DIRECT	GO:0045944~positive regulation of transcription from RNA polymerase II promoter	26	7.365439093	0.050027149	FOXC2, CIITA, DLX3, CITED1, AIRE, ONECUT3, FOXI1, BARX2, HOXC11, SOX2, NEUROD2, DRD2, NKX3-1, EOMES, TFAP2A, FOXD1, OSR1, NR1H4, WNT7A, PAX5, IFNG, RFX6, LMX1A, PAX9, PTF1A, NEUROG3	303	981	16792	1.468804984	1	1	0.998085514
GOTERM_BP_DIRECT	GO:0045666~positive regulation of neuron differentiation	5	1.416430595	0.051981898	NEUROD2, IFNG, HOXD3, FEZF1, NEUROG3	303	78	16792	3.552509097	1	1	0.998085514
GOTERM_BP_DIRECT	GO:0016055~Wnt signaling pathway	8	2.266288952	0.052593845	DKK4, WNT11, PRKAA2, WIF1, WNT7A, APCDD1, DRD2, RSPO4	303	187	16792	2.370872381	1	1	0.998085514
GOTERM_BP_DIRECT	GO:0050954~sensory perception of mechanical stimulus	2	0.566572238	0.052992826	IFNG, DRGX	303	3	16792	36.94609461	1	1	0.998085514
GOTERM_BP_DIRECT	GO:0051712~positive regulation of killing of cells of other organism	2	0.566572238	0.052992826	FCER2, IFNG	303	3	16792	36.94609461	1	1	0.998085514
GOTERM_BP_DIRECT	GO:0031223~auditory behavior	2	0.566572238	0.052992826	SLITRK6, DRD2	303	3	16792	36.94609461	1	1	0.998085514
GOTERM_BP_DIRECT	GO:0016338~calcium-independent cell-cell adhesion via plasma membrane cell-adhesion molecules	3	0.849858357	0.05408297	CLDN10, CLDN8, CLDN18	303	21	16792	7.917020273	1	1	0.998085514
GOTERM_BP_DIRECT	GO:0032094~response to food	3	0.849858357	0.05408297	CHRNA7, CYP1A1, CHRFAM7A	303	21	16792	7.917020273	1	1	0.998085514
GOTERM_BP_DIRECT	GO:0042060~wound healing	5	1.416430595	0.05608619	SPRR3, TFF2, TFF1, EREG, DRD5	303	80	16792	3.46369637	1	1	0.998085514
GOTERM_BP_DIRECT	GO:0043252~sodium-independent organic anion transport	3	0.849858357	0.063658866	SLC22A12, SLCO1B1, SLC22A11	303	23	16792	7.228583728	1	1	0.998085514
GOTERM_BP_DIRECT	GO:0007417~central nervous system development	6	1.699716714	0.065613986	DMBX1, PCP4, VNN1, VNN2, NMUR2, NEUROG3	303	120	16792	2.770957096	1	1	0.998085514
GOTERM_BP_DIRECT	GO:0030178~negative regulation of Wnt signaling pathway	4	1.133144476	0.066823109	DKK4, CITED1, WIF1, APCDD1	303	52	16792	4.263010916	1	1	0.998085514
GOTERM_BP_DIRECT	GO:0019233~sensory perception of pain	4	1.133144476	0.066823109	MME, HOXD1, TAC1, ALOXE3	303	52	16792	4.263010916	1	1	0.998085514
GOTERM_BP_DIRECT	GO:0050830~defense response to Gram-positive bacterium	5	1.416430595	0.067085018	KLRK1, SPACA3, REG3G, TAC1, LYZL4	303	85	16792	3.259949524	1	1	0.998085514
GOTERM_BP_DIRECT	GO:0016042~lipid catabolic process	5	1.416430595	0.067085018	PLA2G2D, PLA2G12B, RARRES3, PNPLA3, PLA2G3	303	85	16792	3.259949524	1	1	0.998085514
GOTERM_BP_DIRECT	GO:0010951~negative regulation of endopeptidase activity	6	1.699716714	0.06748686	BST2, PCSK1N, HMSD, KNG1, SERPINB5, WFDC13	303	121	16792	2.748056624	1	1	0.998085514
GOTERM_BP_DIRECT	GO:0034341~response to interferon-gamma	3	0.849858357	0.068644869	BST2, CIITA, CITED1	303	24	16792	6.927392739	1	1	0.998085514
GOTERM_BP_DIRECT	GO:0007548~sex differentiation	3	0.849858357	0.068644869	DMRTA2, WNT7A, AMH	303	24	16792	6.927392739	1	1	0.998085514
GOTERM_BP_DIRECT	GO:0036152~phosphatidylethanolamine acyl-chain remodeling	3	0.849858357	0.068644869	PLA2G2D, PLA2G3, PLA2G4A	303	24	16792	6.927392739	1	1	0.998085514
GOTERM_BP_DIRECT	GO:0003009~skeletal muscle contraction	3	0.849858357	0.068644869	TNNT1, TNNC2, TCAP	303	24	16792	6.927392739	1	1	0.998085514
GOTERM_BP_DIRECT	GO:0006508~proteolysis	15	4.249291785	0.068991218	NAPSA, OVCH1, MME, F11, KLK14, KLK10, KLK11, CNDP1, MMP20, AGBL4, CAPN14, PRSS50, MEP1B, XPNPEP2, ANPEP	303	500	16792	1.662574257	1	1	0.998085514
GOTERM_BP_DIRECT	GO:0006928~movement of cell or subcellular component	5	1.416430595	0.069409669	PYY, VNN1, IFNG, VNN2, SERPINB5	303	86	16792	3.222043135	1	1	0.998085514
GOTERM_BP_DIRECT	GO:0021559~trigeminal nerve development	2	0.566572238	0.070027561	TFAP2A, DRGX	303	4	16792	27.70957096	1	1	0.998085514
GOTERM_BP_DIRECT	GO:0070858~negative regulation of bile acid biosynthetic process	2	0.566572238	0.070027561	NR1H4, MALRD1	303	4	16792	27.70957096	1	1	0.998085514
GOTERM_BP_DIRECT	GO:0060112~generation of ovulation cycle rhythm	2	0.566572238	0.070027561	CHRNA7, CHRFAM7A	303	4	16792	27.70957096	1	1	0.998085514
GOTERM_BP_DIRECT	GO:0003310~pancreatic A cell differentiation	2	0.566572238	0.070027561	RFX6, INSM1	303	4	16792	27.70957096	1	1	0.998085514
GOTERM_BP_DIRECT	GO:0032224~positive regulation of synaptic transmission, cholinergic	2	0.566572238	0.070027561	IFNG, TAC1	303	4	16792	27.70957096	1	1	0.998085514
GOTERM_BP_DIRECT	GO:0007320~insemination	2	0.566572238	0.070027561	SEMG1, TAC1	303	4	16792	27.70957096	1	1	0.998085514
GOTERM_BP_DIRECT	GO:0033634~positive regulation of cell-cell adhesion mediated by integrin	2	0.566572238	0.070027561	CCL5, CXCL13	303	4	16792	27.70957096	1	1	0.998085514
GOTERM_BP_DIRECT	GO:0019369~arachidonic acid metabolic process	3	0.849858357	0.073754572	CYP4F2, PLA2G4A, ALOXE3	303	25	16792	6.65029703	1	1	0.998085514
GOTERM_BP_DIRECT	GO:0019433~triglyceride catabolic process	3	0.849858357	0.073754572	FABP3, FABP7, PNPLA3	303	25	16792	6.65029703	1	1	0.998085514
GOTERM_BP_DIRECT	GO:0007568~aging	7	1.983002833	0.07786397	CIITA, KRT16, FOXG1, GJB6, CYP1A1, PAX5, AMH	303	165	16792	2.351115112	1	1	0.998085514
GOTERM_BP_DIRECT	GO:0006954~inflammatory response	12	3.399433428	0.0798816	GBP5, CIITA, PLA2G2D, AIM2, VNN1, MEP1B, KRT16, CCL5, NR1H4, CXCL13, TAC1, KNG1	303	379	16792	1.754695786	1	1	0.998085514
GOTERM_BP_DIRECT	GO:0071346~cellular response to interferon-gamma	4	1.133144476	0.082985039	GBP5, CIITA, DAPK1, CCL5	303	57	16792	3.88906259	1	1	0.998085514
GOTERM_BP_DIRECT	GO:0009887~organ morphogenesis	5	1.416430595	0.084209552	PAX9, APLP1, PAX4, PAX5, EREG	303	92	16792	3.011909887	1	1	0.998085514
GOTERM_BP_DIRECT	GO:0042476~odontogenesis	3	0.849858357	0.084321136	OSR1, PAX9, AQP5	303	27	16792	6.157682435	1	1	0.998085514
GOTERM_BP_DIRECT	GO:0036151~phosphatidylcholine acyl-chain remodeling	3	0.849858357	0.084321136	PLA2G2D, PLA2G3, PLA2G4A	303	27	16792	6.157682435	1	1	0.998085514
GOTERM_BP_DIRECT	GO:0017144~drug metabolic process	3	0.849858357	0.084321136	UGT1A1, CYP4F2, CYP1A1	303	27	16792	6.157682435	1	1	0.998085514
GOTERM_BP_DIRECT	GO:0046541~saliva secretion	2	0.566572238	0.086756872	CHRM1, AQP5	303	5	16792	22.16765677	1	1	0.998085514
GOTERM_BP_DIRECT	GO:0045760~positive regulation of action potential	2	0.566572238	0.086756872	SCN5A, TAC1	303	5	16792	22.16765677	1	1	0.998085514
GOTERM_BP_DIRECT	GO:0001714~endodermal cell fate specification	2	0.566572238	0.086756872	EOMES, SOX2	303	5	16792	22.16765677	1	1	0.998085514
GOTERM_BP_DIRECT	GO:0051546~keratinocyte migration	2	0.566572238	0.086756872	KRT16, KRT2	303	5	16792	22.16765677	1	1	0.998085514
GOTERM_BP_DIRECT	GO:0032225~regulation of synaptic transmission, dopaminergic	2	0.566572238	0.086756872	CHRNA7, CHRFAM7A	303	5	16792	22.16765677	1	1	0.998085514
GOTERM_BP_DIRECT	GO:0032715~negative regulation of interleukin-6 production	3	0.849858357	0.089766464	CHRNA7, NR1H4, CHRFAM7A	303	28	16792	5.937765205	1	1	0.998085514
GOTERM_BP_DIRECT	GO:0007275~multicellular organism development	15	4.249291785	0.090012144	BHLHA9, ST6GAL2, FZD10, PAX5, BST2, DKK4, TCL1A, WNT11, WIF1, HOXC4, HOXB2, PDCD1, VENTX, HOXC6, NKX3-1	303	521	16792	1.595560708	1	1	0.998085514
GOTERM_BP_DIRECT	GO:0001666~response to hypoxia	7	1.983002833	0.09070379	PKLR, CHRNA7, CYP1A1, CA9, CHRFAM7A, DRD2, SLC6A4	303	172	16792	2.255430194	1	1	0.998085514
GOTERM_BP_DIRECT	GO:0030182~neuron differentiation	5	1.416430595	0.092142716	WNT11, HOXD1, NNAT, FZD10, HOXC8	303	95	16792	2.916796943	1	1	0.998085514
GOTERM_BP_DIRECT	GO:0006351~transcription, DNA-templated	44	12.46458924	0.094406047	PRDM8, HMX3, CIITA, PRKAA2, ZNF492, CITED1, HOXD1, GFI1, FOXG1, ARX, FASLG, HOXB13, HOXC10, DMBX1, ZNF80, ZIC2, HOXC5, HOXC4, HOXC9, HOXC8, FEZF1, DRGX, HOXC6, NKX3-1, EOMES, ZNF683, BHLHA9, ZNF285, OSR1, PAX4, NR1H4, PAX5, LMX1A, TBX10, ZNF813, TRNP1, PAX9, ZSCAN4, SP8, HOXB2, HOXD3, INSM1, ZNF334, FOXD4L1	303	1955	16792	1.247285035	1	1	0.998085514
GOTERM_BP_DIRECT	GO:0042113~B cell activation	3	0.849858357	0.095312415	BST2, CHRNA7, CHRFAM7A	303	29	16792	5.733014681	1	1	0.998085514
GOTERM_BP_DIRECT	GO:0035774~positive regulation of insulin secretion involved in cellular response to glucose stimulus	3	0.849858357	0.095312415	RFX6, NR1H4, GCG	303	29	16792	5.733014681	1	1	0.998085514
GOTERM_BP_DIRECT	GO:0001662~behavioral fear response	3	0.849858357	0.095312415	NEUROD2, CCK, GRIK2	303	29	16792	5.733014681	1	1	0.998085514
