# Supplementary material for: Analysis of multi-omics differences in left-side and right-side colon cancer
Source: PeerJ. 2021 May 12;9:e11433. doi: 10.7717/peerj.11433 (PMC8123232; doi:10.7717/peerj.11433)
Supplement: Supplemental Information 4 [file peerj-09-11433-s004.xls]

Table S4:KEGG enrichment results of differentially expressed genes in LCC and RCC
Category	Term	Count	%	PValue	Genes	List Total	Pop Hits	Pop Total	Fold Enrichment	Bonferroni	Benjamini	FDR
KEGG_PATHWAY	hsa00140:Steroid hormone biosynthesis	7	1.983002833	7.05E-04	UGT2B10, UGT1A1, HSD3B2, HSD17B2, CYP1A1, UGT2B4, UGT2A3	130	58	6879	6.386339523	0.121065661	0.128999595	0.1247701
KEGG_PATHWAY	hsa00910:Nitrogen metabolism	4	1.133144476	0.003614428	CA5A, CA4, CA9, CA8	130	17	6879	12.45067873	0.484510663	0.307892383	0.297797551
KEGG_PATHWAY	hsa00590:Arachidonic acid metabolism	6	1.699716714	0.005513848	PLA2G2D, PLA2G12B, CYP4F2, PLA2G3, PLA2G4A, CYP4F8	130	61	6879	5.204791929	0.636445563	0.307892383	0.297797551
KEGG_PATHWAY	hsa00830:Retinol metabolism	6	1.699716714	0.006759028	UGT2B10, SDR16C5, UGT1A1, CYP1A1, UGT2B4, UGT2A3	130	64	6879	4.960817308	0.710934267	0.307892383	0.297797551
KEGG_PATHWAY	hsa00983:Drug metabolism - other enzymes	5	1.416430595	0.010485013	UGT2B10, UGT1A1, UGT2B4, UGT2A3, CES1	130	46	6879	5.751672241	0.85469022	0.307892383	0.297797551
KEGG_PATHWAY	hsa00592:alpha-Linolenic acid metabolism	4	1.133144476	0.010962024	PLA2G2D, PLA2G12B, PLA2G3, PLA2G4A	130	25	6879	8.466461538	0.866962808	0.307892383	0.297797551
KEGG_PATHWAY	hsa04950:Maturity onset diabetes of the young	4	1.133144476	0.012224726	PKLR, RFX6, PAX4, NEUROG3	130	26	6879	8.140828402	0.894696802	0.307892383	0.297797551
KEGG_PATHWAY	hsa00053:Ascorbate and aldarate metabolism	4	1.133144476	0.013567503	UGT2B10, UGT1A1, UGT2B4, UGT2A3	130	27	6879	7.839316239	0.917902689	0.307892383	0.297797551
KEGG_PATHWAY	hsa00591:Linoleic acid metabolism	4	1.133144476	0.016495874	PLA2G2D, PLA2G12B, PLA2G3, PLA2G4A	130	29	6879	7.29867374	0.952352282	0.307892383	0.297797551
KEGG_PATHWAY	hsa05204:Chemical carcinogenesis	6	1.699716714	0.01682472	UGT2B10, UGT1A1, CHRNA7, CYP1A1, UGT2B4, UGT2A3	130	80	6879	3.968653846	0.955180819	0.307892383	0.297797551
KEGG_PATHWAY	hsa04724:Glutamatergic synapse	7	1.983002833	0.019882534	GNG4, PLA2G4A, GRIK2, SLC17A8, SLC38A3, SLC1A7, KCNJ3	130	114	6879	3.249190283	0.974654694	0.330773061	0.319928043
KEGG_PATHWAY	hsa00040:Pentose and glucuronate interconversions	4	1.133144476	0.023335223	UGT2B10, UGT1A1, UGT2B4, UGT2A3	130	33	6879	6.413986014	0.986712872	0.355862156	0.344194545
KEGG_PATHWAY	hsa04650:Natural killer cell mediated cytotoxicity	7	1.983002833	0.026728645	NCR1, KLRK1, IFNG, FASLG, ULBP2, KIR2DL3, KIR2DL4	130	122	6879	3.036128625	0.992972331	0.376257079	0.363920781
KEGG_PATHWAY	hsa04975:Fat digestion and absorption	4	1.133144476	0.036057734	ABCG8, PLA2G2D, PLA2G12B, PLA2G3	130	39	6879	5.427218935	0.998794028	0.471326097	0.455872782
KEGG_PATHWAY	hsa00860:Porphyrin and chlorophyll metabolism	4	1.133144476	0.043510953	UGT2B10, UGT1A1, UGT2B4, UGT2A3	130	42	6879	5.03956044	0.999708633	0.530833623	0.513429242
KEGG_PATHWAY	hsa00980:Metabolism of xenobiotics by cytochrome P450	5	1.416430595	0.049685909	UGT2B10, UGT1A1, CYP1A1, UGT2B4, UGT2A3	130	74	6879	3.575363825	0.999910938	0.547635252	0.529679997
KEGG_PATHWAY	hsa00565:Ether lipid metabolism	4	1.133144476	0.05167106	PLA2G2D, PLA2G12B, PLA2G3, PLA2G4A	130	45	6879	4.703589744	0.999939257	0.547635252	0.529679997
KEGG_PATHWAY	hsa04612:Antigen processing and presentation	5	1.416430595	0.053865762	CIITA, IFNG, KIR3DL2, KIR2DL3, KIR2DL4	130	76	6879	3.481275304	0.999960248	0.547635252	0.529679997
KEGG_PATHWAY	hsa04913:Ovarian steroidogenesis	4	1.133144476	0.063612246	HSD3B2, HSD17B2, CYP1A1, PLA2G4A	130	49	6879	4.319623234	0.999994024	0.612686368	0.59259829
KEGG_PATHWAY	hsa04080:Neuroactive ligand-receptor interaction	10	2.83286119	0.075410663	GABRP, CHRM1, CHRNA7, GZMA, NMUR2, PRL, GRIK2, DRD2, GRPR, DRD5	130	277	6879	1.910302694	0.999999413	0.690007565	0.667384366
